# Supplementary material for: Characterization and Identification of Drought-Responsive ABA-Aldehyde Oxidase (AAO) Genes in Potato (Solanum tuberosum L.)
Source: Plants (Basel). 2023 Nov 9;12(22):3809. doi: 10.3390/plants12223809 (PMC10674669; doi:10.3390/plants12223809)
Supplement: Supplementary file 1 [file plants-12-03809-s001.zip]

Archive with 3 entries (3 files):
- Suplementary table S1.xls
- Suplementary table S2.pdf
- Suplementary table S3.pdf
