# Supplementary material for: Characterization and Identification of Drought-Responsive ABA-Aldehyde Oxidase (AAO) Genes in Potato (Solanum tuberosum L.)
Source: Plants (Basel). 2023 Nov 9;12(22):3809. doi: 10.3390/plants12223809 (PMC10674669; doi:10.3390/plants12223809)
Supplement: Supplementary file 1 [file plants-12-03809-s001.zip › Suplementary table S1.xls]

## Sheet: Sheet1
Name	ID	PI	MV	AA	CDS	Location
StAAO1	PGSC0003DMT400082388	9.11	64126.3	573	1722	22.2%: extracellular, including cell wall,22.2%: mitochondrial,22.2%: endoplasmic reticulum,11.1%: Golgi,11.1%: cytoplasmic,11.1%: vacuolar
StAAO2	PGSC0003DMT400058487	8.91	64702.1	569	1710	39.1%: mitochondrial,21.7%: endoplasmic reticulum,13.0%: extracellular, including cell wall,13.0%: cytoplasmic,8.7%: Golgi,4.3%: vacuolar
StAAO3	PGSC0003DMT400014068	7.72	65505.5	578	1737	22.2%: Golgi,22.2%: cytoplasmic,22.2%: mitochondrial,11.1%: vesicles of secretory system,11.1%: endoplasmic reticulum,11.1%: extracellular, including cell wall
StAAO4	PGSC0003DMT400071761	8.83	66216.6	582	1749	60.9%: cytoplasmic,21.7%: nuclear,13.0%: mitochondrial,4.3%: endoplasmic reticulum
StAAO5	PGSC0003DMT400025974	9.28	60345.5	538	1617	22.2%: endoplasmic reticulum,22.2%: Golgi,22.2%: cytoplasmic,11.1%: mitochondrial,11.1%: extracellular, including cell wall,11.1%: vesicles of secretory system
StAAO6	PGSC0003DMT400002004	9.23	60207.7	539	1620	22.2%: Golgi,22.2%: cytoplasmic,22.2%: endoplasmic reticulum,11.1%: vesicles of secretory system,11.1%: extracellular, including cell wall,11.1%: mitochondrial
StAAO7	PGSC0003DMT400058486	9.27	52937.8	470	1413	43.5%: cytoplasmic,39.1%: mitochondrial,8.7%: nuclear,4.3%: peroxisomal,4.3%: vacuolar
StAAO8	PGSC0003DMT400025973	9.19	63844.7	569	1710	34.8%: cytoplasmic,30.4%: mitochondrial,13.0%: Golgi,8.7%: endoplasmic reticulum,4.3%: extracellular, including cell wall,4.3%: nuclear,4.3%: vesicles of secretory system
StAAO9	PGSC0003DMT400002002	9.14	61770.2	553	1662	34.8%: cytoplasmic,30.4%: mitochondrial,13.0%: Golgi,8.7%: endoplasmic reticulum,4.3%: extracellular, including cell wall,4.3%: vesicles of secretory system,4.3%: nuclear
